# Supplementary material for: Efficacy and safety of commercial Chinese polyherbal preparation combined with oxaliplatin-based chemotherapy for gastric cancer: a systematic review and network meta-analysis
Source: Front Pharmacol. 2025 Sep 9;16:1645079. doi: 10.3389/fphar.2025.1645079 (PMC12455072; doi:10.3389/fphar.2025.1645079)
Supplement: Supplementary file 1 [file Supplementaryfile1.zip]

Archive with 3 entries (3 files):
- Appendix 14-19.docx
- Appendix 9-13.DOCX
- Appendix 1-8.DOCX
